# Supplementary material for: Common and Rare Variant Analysis in Early-Onset Bipolar Disorder Vulnerability
Source: PLoS One. 2014 Aug 11;9(8):e104326. doi: 10.1371/journal.pone.0104326 (PMC4128749; doi:10.1371/journal.pone.0104326)
Supplement: File S2 — Contains Table S3. (XLSX) [file pone.0104326.s002.xlsx]

## Sheet: Feuil1
				French cohort				German cohort				GAIN-TGen cohort							WTCCC				Mega-analysis
CHR	SNP	Position a (bp)	Allele	Allele frequency in early-onset BD patients	Allele frequency in controls	P	OR	Allele frequency in early-onset BD patients	Allele frequency in controls	P	OR	Allele frequency in early-onset BD patients	Allele frequency in controls	P	OR	Proxy SNP	r2	Proxy SNP position a (bp)	Allele frequency in early-onset BD patients	Allele frequency in controls	P	OR	Pmega	ORmega	Q	I2
12	rs2961365	19,469,374	T	0.23	0.16	1.88 X 10-04	1.58	0.23	0.16	2.12 X 10-03	1.56	0.17	0.17	0.957	1.00	rs2652013	0.99	19,481,255	0.17	0.17	0.965	0.997	8.80 X 10-2	1.22	0.00	83.25
12	rs3752823	19,419,905	A	0.15	0.10	2.03 X 10-03	1.58	0.16	0.09	1.70 X 10-04	1.89	0.08	0.078	0.639	1.05								5.79 X 10-2	1.43	0.00	82.43
5	rs10512793	41,787,459	C	0.19	0.13	1.24 X 10-03	1.54	0.20	0.13	4.64 X 10-04	1.72	0.13	0.12	0.500	1.05								5.05 X 10-2	1.38	0.00	82.10
12	rs2900433	19,588,898	T	0.23	0.16	4.13 X 10-04	1.55	0.23	0.16	2.01 X 10-03	1.57	0.18	0.17	0.905	1.01	rs10743326	1	19,588,761	0.17	0.17	0.885	1.011	7.69 X 10-2	1.22	0.00	81.55
12	rs7305762	19,535,793	G	0.23	0.16	2.46 X 10-04	1.57	0.23	0.16	3.53 X 10-03	1.53	0.18	0.17	0.933	1.01								9.80 X 10-2	1.22	0.00	85.62
4	rs12500759	7,760,780	T	0.21	0.29	7.54 X 10-04	0.66	0.23	0.32	2.76 X 10-03	0.66	0.36	0.36	0.838	1.01								1.28 X 10-1	0.77	0.00	87.39
X	rs952076	13,856,877	T	0.20	0.28	2.61 X 10-03	0.65	0.19	0.29	5.94 X 10-04	0.56												7.63 X 10-6	0.61	0.51	0.00
5	rs822135	41,590,915	A	0.25	0.33	8.12 X 10-04	0.68	0.26	0.34	5.54 X 10-03	0.69	0.32	0.32	0.932	1.00	-	-	-	0.31	0.30	0.328	1.063	1.57 X 10-1	0.86	0.00	83.73
12	rs4764470	19,233,420	A	0.27	0.20	2.55 X 10-04	1.53	0.25	0.20	1.84 X 10-02	1.39	0.19	0.19	0.681	1.03								8.10 X 10-2	1.28	0.01	81.03
2	rs7608161	9,668,060	G	0.34	0.27	2.90 X 10-03	1.38	0.33	0.25	1.68 X 10-03	1.50	0.24	0.25	0.215	0.93	-	-	-	0.24	0.24	0.896	1.009	1.79 X 10-1	1.15	0.00	83.66
16	rs7185187	69,315,056	T	0.11	0.06	5.99 X 10-04	1.8	0.12	0.07	9.63 X 10-03	1.65	0.09	0.09	0.941	0.99								1.18 X 10-2	1.40	0.00	83.79
4	rs6857347	139,528,195	G	0.43	0.50	6.80 X 10-03	0.75	0.41	0.51	7.62 X 10-04	0.66	0.50	0.50	0.663	1.02								8.09 X 10-2	0.80	0.00	82.69
3	rs13091545	52,352,334	G	0.25	0.18	1.73 X 10-04	1.57	0.20	0.16	4.64 X 10-02	1.35	0.12	0.14	0.093	0.88								3.31 X 10-1	1.22	0.00	89.39
7	rs4716990	155,616,697	G	0.37	0.29	6.12 X 10-04	1.45	0.36	0.29	1.99 X 10-02	1.34	0.29	0.28	0.284	1.06								3.87 X 10-2	1.25	0.02	74.25
4	rs12505439	139,521,194	A	0.35	0.29	9.91 X 10-03	1.32	0.40	0.30	1.05 X 10-03	1.50	0.30	0.32	0.215	0.93								2.32 X 10-1	1.21	0.00	87.39
9	rs3739657	85,177,755	C	0.28	0.36	2.21 X 10-03	0.71	0.31	0.39	6.87 X 10-03	0.70	0.37	0.37	0.930	1.00								1.10 X 10-1	0.80	0.00	82.57
OR, odds ratio; Q, P-value for Cochrane's Q statistic; I2, heterogeneity index; Pmega, random-effect mega-analysis P-value; ORmega, random-effect mega-analysis odds ratio
aposition from the short arm telomere based on Hg18
